# Supplementary material for: In Vitro Antibacterial Activity of Ethanolic Extracts Obtained from Plants Grown in Tolima, Colombia, Against Bacteria Associated with Bovine Mastitis
Source: Vet Sci. 2025 Sep 18;12(9):903. doi: 10.3390/vetsci12090903 (PMC12474195; doi:10.3390/vetsci12090903)
Supplement: Supplementary file 1 [file vetsci-12-00903-s001.zip]

Archive with 1 entries (1 files):
- vetsci-3690022-supplementary.pdf
